# Supplementary material for: Nitrite Determination in Environmental Water Samples Using Microchip Electrophoresis Coupled with Amperometric Detection
Source: Micromachines (Basel). 2022 Oct 14;13(10):1736. doi: 10.3390/mi13101736 (PMC9610075; doi:10.3390/mi13101736)
Supplement: Supplementary file 1 [file micromachines-13-01736-s001.zip]

Archive with 1 entries (1 files):
- micromachines-1930133-supplementary.pdf
